# Supplementary material for: Real-Time Dosimetry in Endourology: Tracking Staff Radiation Risks
Source: Diagnostics (Basel). 2024 Aug 13;14(16):1763. doi: 10.3390/diagnostics14161763 (PMC11353960; doi:10.3390/diagnostics14161763)
Supplement: Supplementary file 1 [file diagnostics-14-01763-s001.zip]

Archive with 1 entries (1 files):
- diagnostics-3127928-supplementary.pdf
